# Supplementary material for: Pyrazole and Triazole Derivatives as Mycobacterium tuberculosis UDP-Galactopyranose Inhibitors
Source: Pharmaceuticals (Basel). 2022 Feb 4;15(2):197. doi: 10.3390/ph15020197 (PMC8874540; doi:10.3390/ph15020197)
Supplement: Supplementary file 1 [file pharmaceuticals-15-00197-s001.zip]

Archive with 1 entries (1 files):
- pharmaceuticals-1582235-supplementary.pdf
